# Supplementary material for: microRNA Profiling of Amniotic Fluid: Evidence of Synergy of microRNAs in Fetal Development
Source: PLoS One. 2016 May 11;11(5):e0153950. doi: 10.1371/journal.pone.0153950 (PMC4864075; doi:10.1371/journal.pone.0153950)
Supplement: S1 Table — (XLSX) [file pone.0153950.s001.xlsx]

## Sheet: S1
Reverse-transcription primers of qRT-PCR
ID	RT primers
mmu-miR-200c-3p	GTCGTATCCAGTGCAGGGTCCGAGGTATTCGCACTGGATACGACTCCATC
mmu-miR-182-5p	GTCGTATCCAGTGCAGGGTCCGAGGTATTCGCACTGGATACGACCGGTGT
mmu-miR-9-5p	GTCGTATCCAGTGCAGGGTCCGAGGTATTCGCACTGGATACGACTCATACAG
mmu-miR-153-3p	GTCGTATCCAGTGCAGGGTCCGAGGTATTCGCACTGGATACGACGATCAC
mmu-miR-124-3p	GTCGTATCCAGTGCAGGGTCCGAGGTATTCGCACTGGATACGACGGCATT
mmu-miR-200a-3p	GTCGTATCCAGTGCAGGGTCCGAGGTATTCGCACTGGATACGACACATCG
mmu-miR-30a	GTCGTATCCAGTGCAGGGTCCGAGGTATTCGCACTGGATACGACCTTCCA
mmu-miR-17-5p	GTCGTATCCAGTGCAGGGTCCGAGGTATTCGCACTGGATACGACCTACCT
Snord2	GTCGTATCCAGTGCAGGGTCCGAGGTATTCGCACTGGATACGACAGTGATCAG
RT primers, reverse-transcription primers.
