# Supplementary material for: microRNA Profiling of Amniotic Fluid: Evidence of Synergy of microRNAs in Fetal Development
Source: PLoS One. 2016 May 11;11(5):e0153950. doi: 10.1371/journal.pone.0153950 (PMC4864075; doi:10.1371/journal.pone.0153950)
Supplement: S2 Table — (XLSX) [file pone.0153950.s002.xlsx]

## Sheet: S2
Amplification primers of qRT-PCR
ID	forward primer(5'-3')	reverse primer(5'-3')	Product (bp)
mmu-miR-200c-3p	GGTGAAGTGATAATACTGCCGGGT	CCAGTGCAGGGTCCGAGGTAT		70
mmu-miR-182-5p	GGAGGTGAGTTTGGCAATGGTAGA	CCAGTGCAGGGTCCGAGGTAT		71
mmu-miR-9-5p	GGTGCTGGGTGTCTTTGGTTATCTAG	CCAGTGCAGGGTCCGAGGTAT		78
mmu-miR-153-3p	GGCGTGGCTTGCATAGTCACA	CCAGTGCAGGGTCCGAGGTAT		74
mmu-miR-124-3p	GTGTGTTTAAGGCACGCGGTG	CCAGTGCAGGGTCCGAGGTAT		64
mmu-miR-200a-3p	GTGGACGGAGTTAACACTGTCTGGT	CCAGTGCAGGGTCCGAGGTAT		77
mmu-miR-30a	GGGCGGGTTGTAAACATCCTC	CCAGTGCAGGGTCCGAGGTAT		67
mmu-miR-17-5p	GTGGTGTGGTCCAAAGTGCTTACAG	CCAGTGCAGGGTCCGAGGTAT		78
Snord2	GGCAAATCATCTTTCGGGACTG	CCAGTGCAGGGTCCGAGGTAT		92
Rhoa	GTTCTTGAGCAATCGTGGCTG	AACACCGTGGGCACATAGAC		483
Rasa1	CGCCTTATCTGCCCTGCTAT	TGTACACCACGCTCATTGCT		350
Cfl1	TGTGCGGCTCCTACTAAACG	GTCCTTGTCTGGCAGCATCT		357
Rock1	GAGTTGATGTGTATGGGCAGTG	CCATCTATTCATTCCAGCCATGAG		306
Epha2	GAGCAGGAGGGTAGAAGTTGTC	AGTCTCGCACCGTGAACTTG		411
Sema6b	CTCAGAGACCCTGGCATTGG	ATGGGGATAGGGCTGGAGAG		334
Epha4	GGAGAGCTTGGGTGGATAGC	TTGACACAGGAGCCTCGAAC		584
GAPDH	GAAGGTCGGTGTGAACGGAT	AATCTCCACTTTGCCACTGC		79
