# Supplementary material for: microRNA Profiling of Amniotic Fluid: Evidence of Synergy of microRNAs in Fetal Development
Source: PLoS One. 2016 May 11;11(5):e0153950. doi: 10.1371/journal.pone.0153950 (PMC4864075; doi:10.1371/journal.pone.0153950)
Supplement: S3 Table — (XLSX) [file pone.0153950.s003.xlsx]

## Sheet: S3
Cluster ID	latest name	E13 mean	E15 mean	E17 mean	p value	Targets
c1	mmu-miR-292-3p	15.2837	19.6805	3.562	0.00266386	Aatk,Acaca,Actr2,Afap1,Ank1,Ank2,Ap3b1,Arf4,Arhgap24,Armc1,Arx,Bag4,Bag5,Bclaf1,Btrc,Cacnb4,Camsap1l1,Capza1,Ccdc117,Ccny,Cd2ap,Cfl1,Chodl,Chrdl1,Cited2,Ckap4,Clic4,Clptm1l,Cltc,Cntfr,Cntn3,Col12a1,Coro1c,Ctdsp1,Ctnna1,Dazap1,Derl1,Dgka,Dio2,Dlc1,Dnajc1,Dok4,Dscam,Ell,Epn1,Fbn2,Fez2,Fgfrl1,Fli1,Foxk1,Foxn2,Frmd6,Frs2,Fscn1,Furin,Fxr2,Galnt1,Galnt3,Gatm,H3f3b,Hand1,Hmbox1,Igf1r,Igf2bp3,Inpp5a,Insi…
	mmu-miR-693-5p	12.6118	19.3908	6.13	1.28e-07
	mmu-miR-200c	16.954	14.7332	6.4305	0.000535
	mmu-miR-224-3p	18.2432	22.5715	5.1185	9.14e-08
	mmu-miR-122-3p	11.9765	21.1782	3.1015	5.51e-07
	mmu-miR-582-3p	20.1458	16.6495	1.08375	9.06e-06
	mmu-miR-466d-5p	13.4482	23.674	3.347	3.89e-06
	mmu-miR-669b-3p	19.6258	23.0535	2.61475	0.00593767
	mmu-miR-9-3p	10.4033	23.5167	6.20975	1.7e-05
	mmu-miR-1196	22.9672	27.1852	5.35825	7.02e-05
	mmu-miR-377-5p	27.1955	24.7078	7.364	2.2e-05
	mmu-miR-1899	22.609	35.6325	9.48125	0.00138834
	mmu-miR-340-3p	29.0885	32.514	7.719	9.92e-05
	mmu-miR-743b-3p	29.3497	34.9738	8.52725	5.75e-06
	mmu-miR-3098-3p	37.3345	24.7095	4.314	0.000202
	mmu-miR-691	26.122	36.9718	13.1003	0.00395508
	mmu-miR-675-3p	36.2475	35.0133	7.076	0.00163347
	mmu-miR-883a-5p	29.0115	39.341	17.6695	1.01e-05
	mmu-miR-1897-5p	35.0637	43.081	13.8215	0.00037
	mmu-miR-129-1-3p	35.9295	45.359	7.4165	6.5e-09
	mmu-miR-677-3p	49.5545	50.706	8.941	6.25e-08
	mmu-miR-503-3p	58.703	35.701	13.857	9.08e-07
	mmu-miR-877	60.532	73.2228	13.6805	1.74e-05
	mmu-miR-290-3p	70.891	81.548	15.766	5.88e-10
	mmu-miR-1948-5p	82.0235	82.7613	15.341	1.49e-09
	mmu-miR-431	84.34	89.55	15.1553	0.000425
	mmu-miR-299a-5p	97.6617	97.5412	18.9398	1.77e-06
	mmu-miR-701	99.9483	104.968	19.2057	1.25e-05
c2	mmu-miR-3076-3p	12.3187	10.314	2.74875	9.24e-08
	mmu-miR-1929	16.7075	6.702	3.924	4.49e-05
c3	mmu-miR-540-5p	12.5557	11.7275	3.937	1.59e-06
	mmu-miR-1193-3p	12.6305	12.796	2.76875	1.28e-05
	mmu-miR-2183	11.7773	13.3917	1.732	1.5e-08
	mmu-miR-3061-5p	6.5585	14.7547	2.755	7.2e-05
	mmu-miR-3091-3p	8.12875	16.5922	1.1485	5.42e-06
	mmu-miR-1904	16.438	8.98125	1.92375	2.23e-06
	mmu-miR-3092-5p	7.014	19.2707	2.88625	0.00733921
c4	mmu-miR-665-5p	8.3535	8.5825	1.7885	1.77e-05
	mmu-miR-494-5p	6.0515	11.2135	2.531	0.000352
	mmu-miR-1958	5.7595	11.0585	4.3825	0.000235
	mmu-miR-1934	10.5723	9.99375	0.68625	7.8e-05
	mmu-miR-204-3p	5.91575	10.529	5.71125	0.00246662
	mmu-miR-136-3p	7.94275	12.2707	1.13825	0.00169143
	mmu-miR-297a-5p	5.03	10.7668	1.2875	0.000102
	mmu-miR-18b-3p	5.3995	14.5612	1.689	2.97e-06
c5	mmu-miR-32-3p	5.46625	4.39925	2.921	0.00439144
	mmu-miR-1952	5.88725	4.6015	2.83475	2.17e-07
	mmu-miR-369-5p	3.1915	6.53	1.2555	0.00337345
	mmu-miR-429	3.203	7.159	1.407	7.16e-05
	mmu-miR-1903	6.9485	4.11075	1.751	0.0079174
c6	mmu-miR-3060-5p	5.6985	5.6795	1.56025	2.45e-05
	mmu-miR-669l-3p	3.92975	7.11175	2.199	5.34e-05
	mmu-miR-10b	6.561	6.38825	1.3705	1.11e-05
	mmu-miR-453	4.38925	7.50375	1.4135	1.16e-06
	mmu-miR-669m-3p	4.20325	7.81875	1.61	0.00075
	mmu-miR-153	5.9135	7.0895	0.763	0.00604188
	mmu-miR-3093-5p	8.02925	4.548	0.9805	2.71e-06
	mmu-miR-1902	3.87125	9.379	5.90975	0.00413983
	mmu-miR-452-5p	2.8715	9.48125	5.1945	2.86e-06
	mmu-miR-290-5p	8.252	3.32425	1.8305	0.00456337
	mmu-miR-126-3p	2.80275	9.563	5.11675	0.00774187
	mmu-miR-1941-3p	9.69625	4.502	1.4315	1.99e-07
	mmu-miR-181c-3p	0.67825	12.0368	3.51125	8.03e-06
	mmu-miR-9	6.529	5.688	4.66	0.00102829
c7	mmu-miR-18a-3p	2.279	4.6635	0.9905	1.68e-05
	mmu-miR-466n-3p	5.12975	2.592	1.61175	1.92e-06
	mmu-miR-182	4.2595	1.96525	0.25475	0.000212
	mmu-miR-466l-3p	1.15025	5.016	0.4275	2.37e-05
	mmu-let-7i-3p	5.123	1.8345	0.45475	7.84e-06
	mmu-miR-707	0.8235	5.91825	0.6935	7.94e-07
	mmu-miR-452-3p	1.6755	7.21325	0.67475	7.62e-06
c8	mmu-miR-466i-3p	0.9315	1.07525	2.826	0.00460953	Rrm2,Casp3,Sema4b,Cdc27,Cc2d1b,Foxn2,Ap2a1,Insr,Gpatch1,Msr1,Usp48,Arhgef6,Gabra6,Slc16a9,Usp3,Smad7,Hif3a,Ywhab,Ankrd49,Vsx1,Zbtb9,Dsel,Epha7,Pfkp,Lgr4,Net1,E2f3,Egr2,Abcd2,Rasl11b,Serinc2,Phf3,Gtdc1,Tcerg1,Bdnf,Tia1,Arhgap24,Slc25a22,Sms,Mkrn3,Plagl2,Chchd8,Klhl20,Adam9,Col17a1,Smarcad1,Adam19,Mnt,Tbx3,Arid3b,Bzw2,Col24a1,Csnk1g1,Nanos1,Znrf2,Lmo3,Usp32,Lin28b,Hs3st5,Ncoa1,Zdhhc20,Derl2,Hectd2,…
	mmu-miR-221-5p	1.13525	0.50575	2.017	0.00218575
	mmu-miR-1928	1.049	2.27825	0.8965	0.000231
	mmu-miR-26a-2-3p	2.32425	3.0555	1.15975	0.00295171
	mmu-miR-3100-3p	1.215	2.137	0.6765	0.000984
	mmu-miR-34b-3p	1.85325	1.0535	0.749	1.23e-06
	mmu-miR-212-3p	2.55925	2.5235	0.7605	0.00342794
	mmu-miR-710	1.64275	0.4595	3.5115	0.00531212
	mmu-miR-763	1.342	0.65625	0.8975	0.000733
	mmu-miR-466n-5p	1.13175	2.2575	0.45975	3.13e-05
	mmu-miR-3093-3p	0.95025	3.392	1.141	0.000614
	mmu-miR-714	1.14575	1.454	0.42175	0.000541
	mmu-miR-433	0.61675	0.25875	2.83275	4.51e-07
	mmu-miR-1a-2-5p	1.1135	3.1775	0.73025	0.000171
	mmu-miR-190b-3p	1	1	0.0113333	7.08e-05
	mmu-miR-217-3p	1.45125	2.7625	0.32875	0.000115
	mmu-miR-667	1.69625	1.00725	0.357	1.98e-05
	mmu-miR-547-5p	1.37575	3.628	0.905	1.65e-05
	mmu-miR-1935	0.29875	0.23875	2.28575	0.000172
	mmu-miR-325	2.24325	0.846	0.45975	2.41e-05
	mmu-miR-340-5p	0.24075	0.252	2.402	2.54e-07
	mmu-miR-325-5p	0.25575	0.252	2.203	0.000432
	mmu-miR-470	1.953	0.69625	1.464	0.000502
	mmu-miR-350-5p	1	0.00775	1	2.28e-13
	mmu-miR-107	0.29225	0.28475	3.09875	1.3e-07
	mmu-miR-106b	0.21425	0.18725	2.061	3.37e-06
	mmu-miR-871-5p	0.2725	1.03675	0.7285	0.000216
	mmu-miR-382-3p	0.26125	0.11275	2.64275	5.93e-08
	mmu-miR-3104-3p	2.78275	1.825	2.213	1.85e-05
	mmu-miR-129-2-3p	0.8525	0.925	1.3825	0.00191045
	mmu-miR-574-5p	0.13925	0.284	1.78575	0.000533
	mmu-miR-674	0.15975	0.20875	1.88575	5.28e-09
	mmu-miR-615-3p	0.99525	0.7105	1.441	0.00324225
	mmu-miR-24	0.21425	0.108	2.3035	8.6e-05
	mmu-miR-221	0.22675	0.11925	1.95225	1.46e-05
	mmu-miR-3101	1.188	0.764	1.30925	0.000246
	mmu-miR-338-5p	0.12675	0.138	2.21075	2.15e-09
	mmu-miR-669d	0.6515	1.00475	1.3805	0.00646809
	mmu-miR-200a	0.0105	0.004	0.89225	0.000244
	mmu-miR-26a	0.20975	0.09675	2.9125	1.85e-06
	mmu-miR-3062	0.1025	1.167	1.656	0.000257
	mmu-miR-22	0.14925	0.13075	2.90225	4.89e-05
	mmu-miR-34a-3p	0.438	1.93025	1.2075	4.32e-06
	mmu-miR-375	0.3695	0.3035	1.01325	5.93e-06
	mmu-miR-500	0.29025	0.158	1.29875	1.14e-06
	mmu-miR-331-3p	0.20775	2.3975	1.3555	6.97e-07
	mmu-miR-411	0.16525	0.13175	3.24225	5.69e-09
	mmu-miR-25	0.08175	0.018	2.3005	0.00083
	mmu-miR-3088	1.814	0.37025	2.32225	9.86e-06
	mmu-miR-208b-5p	1.43225	0.7575	2.08075	5.8e-06
	mmu-miR-223	0.20575	0.26975	1.1185	1.28e-07
	mmu-miR-543	0.06475	0.01425	1.96425	2.1e-09
	mmu-miR-21	0.8535	0.532	4.32425	2.46e-06
	mmu-miR-503	0.37225	0.219	0.99225	0.00375654
	mmu-miR-3060	1.22375	0.579	2.1955	8.36e-06
	mmu-let-7a	0.0395	0.0895	2.94375	0.000291
	mmu-miR-16	0.11775	0.047	1.573	3.05e-06
	mmu-miR-410-5p	0.014	0.015	2.518	0.00403417
	mmu-miR-669k-5p	0.22825	0.41	0.813	0.000115
	mmu-miR-1983	0.3095	0.21025	0.95675	2.96e-05
	mmu-miR-150	0.21075	0.14925	1.158	0.000282
	mmu-miR-1961	0.03775	0.021	1.77075	0.000826
	mmu-miR-486a-3p	0.77075	0.5675	2.296	0.00528708
	mmu-miR-215-3p	0.188	1.06125	1.3505	0.00169216
	mmu-miR-148b	0.1975	0.10425	3.5425	1.15e-08
	mmu-miR-708	0.06925	0.02825	1.49625	1.57e-06
	mmu-let-7d-3p	1.1035	0.28375	1.3345	0.00159572
	mmu-miR-411-3p	0.004	1	0.03475	1.87e-06
	mmu-miR-212-5p	0.19725	0.13525	0.97	9.43e-06
	mmu-miR-30c-2-3p	0.00633333	0.00766667	0.76225	1.04e-09
	mmu-miR-202-3p	0.0365	0.45225	0.783	0.000216
	mmu-let-7a-1-3p/mmu-let-7c-2-3p	1	0.006	1.00775	2.37e-09
	mmu-miR-669i	0.28675	0.3225	0.6335	0.000125
	mmu-miR-1843-5p/mmu-miR-1843b-5p	0.129	0.12225	1.003	0.003624
	mmu-miR-181a	0.17	0.23125	3.888	5.38e-07
	mmu-miR-196a-1-3p	0.77375	0.315	1.299	0.00434031
	mmu-miR-384-5p	0.0885	0.02925	1.153	1.11e-05
	mmu-miR-203	0.17275	0.124	0.89925	0.00133623
	mmu-miR-491-3p	0.99425	3.796	1.371	0.00025
	mmu-miR-17	0.1035	0.02625	1.08825	5.54e-06
	mmu-miR-669j	0.89175	0.33925	1.19075	0.00441349
	mmu-miR-140-3p	0.25125	0.0705	3.83725	1.28e-05
	mmu-miR-361	0.2435	0.15525	0.721	0.00280297
	mmu-miR-138	0.0275	0.01525	1.14675	5.75e-07
	mmu-miR-200b-5p	0.123	0.0735	0.93825	8.67e-05
	mmu-miR-99b-3p	0.174	0.174	0.74725	0.000455
	mmu-miR-451	0.547	0.5705	4.5405	1.62e-05
	mmu-miR-532-5p	0.0575	0.08475	0.94375	0.00791518
	mmu-miR-293-5p	0.004	1	1.0255	0
	mmu-miR-101b	0.154	0.0595	3.89175	1.65e-07
	mmu-miR-2137	0.3525	0.55625	1.19925	0.0096068
	mmu-miR-20a	0.1365	0.11025	0.7605	2.26e-05
	mmu-miR-465c-5p	0.82825	0.25725	1.157	0.000136
	mmu-let-7f	0.0166667	0.01125	0.74625	0.00128817
	mmu-miR-216b-3p	0.673	0.33825	1.14675	0.00102528
	mmu-miR-770-3p	0.111	0.07725	0.738	9.56e-06
	mmu-miR-219-3p	0.34475	0.1785	4.27825	4.35e-07
	mmu-miR-7b	0.0305	0.05725	0.81125	0.000306
	mmu-miR-330-3p	0.1635	0.10625	0.56025	1.87e-05
	mmu-miR-192	0.10625	0.05825	0.62125	1.68e-08
	mmu-miR-130b-5p	0.14375	0.12225	0.50475	0.000747
	mmu-miR-1839-5p	0.0095	0.00675	0.72575	3.09e-08
	mmu-miR-219a-1-3p	0.141	0.44625	1.188	0.00631
	mmu-miR-542-3p	0.01775	0.0125	0.638	8.58e-08
	mmu-miR-3069-5p	0.06675	0.52925	1.0985	6.89e-07
	mmu-let-7d	0.157	0.1315	4.348	2.81e-06
	mmu-miR-23a	0.021	0.03475	0.54325	3.43e-06
	mmu-miR-34a	0.1225	0.06675	0.4125	0.000146
	mmu-miR-199a-3p/mmu-miR-199b	0.26125	0.172	4.51975	3.49e-08
	mmu-miR-3096-5p	0.0105	0.0095	0.0565	0.00652271
	mmu-miR-219-5p	0.03475	0.045	0.44	6.53e-05
	mmu-miR-680	0.10925	0.061	0.357	2.48e-05
	mmu-miR-488	0.07425	0.0235	0.4135	4.33e-05
	mmu-miR-300	0.13925	0.0695	0.3055	6.77e-05
	mmu-miR-148a	0.03225	0.0115	0.4475	1.03e-07
	mmu-miR-381	0.04775	0.0525	0.388	5.3e-06
	mmu-miR-369-3p	0.15975	0.048	0.295	0.000529
	mmu-miR-15b	0.10325	0.05825	0.328	0.000378
	mmu-miR-495	0.01225	0.00775	0.45375	1.53e-05
	mmu-miR-3099	0.09525	0.139	0.2585	0.00796845
	mmu-miR-125a-3p	0.0845	0.061	0.312	0.00047
	mmu-miR-1956	0.0085	0.00766667	0.11375	0.0020595
	mmu-miR-1964-5p	0.0105	0.0535	0.28175	0.00883263
	mmu-miR-767	0.2615	0.06475	0.4825	0.0015761
	mmu-miR-1967	0.03	0.02075	0.279	3.25e-05
	mmu-miR-450a-1-3p	0.02075	0.05175	0.25	0.00917003
	mmu-miR-1892	0.15425	0.2295	4.7115	1.49e-11
	mmu-miR-1843-3p	0.2255	0.04325	0.3035	0.00432639
	mmu-miR-3057-5p	0.02525	0.0875	0.2095	0.00820123
	mmu-miR-344	0.02925	0.0235	0.26225	0.000154
	mmu-miR-3089-5p	0.0235	0.0395	0.22475	0.00328168
	mmu-miR-137	0.01525	0.017	0.23575	1.2e-05
	mmu-miR-96	0.05825	0.03975	0.157	0.00376238
	mmu-miR-338-3p	0.0235	0.034	0.18675	0.00422299
	mmu-miR-195	0.031	0.0265	0.17025	0.0012155
	mmu-miR-455-5p	0.04975	0.01425	0.14775	0.00885477
	mmu-miR-1224	0.0275	0.031	0.1455	0.000954
	mmu-miR-1982-5p	0.0255	0.00875	0.154	0.00254295
	mmu-miR-668-5p	0.02275	0.0245	0.09475	0.0029643
	mmu-miR-98-3p	0.015	0.00975	0.04975	0.00133034
	mmu-miR-193b	0.005	0.00575	0.03775	0.000829
	mmu-miR-378/mmu-miR-378b	0.12575	0.0665	5.234	3.81e-05
	mmu-miR-103	0.57325	0.33525	6.0225	7.65e-07
	mmu-miR-146a	0.58575	0.33	6.2125	4.57e-05
	mmu-miR-379	0.32625	0.27075	6.50875	4.39e-07
	mmu-miR-93	0.219	0.23575	6.40625	0.000505
	mmu-miR-101a	0.239	0.15325	6.61475	9.51e-10
c9	mmu-let-7e	1.9445	1.2625	5.00825	0.00207361
	mmu-miR-434-3p	1.18775	1.17575	6.3975	2.09e-05
	mmu-miR-30a	0.58075	0.33725	6.298	2.99e-09
	mmu-miR-26b	0.24075	0.23125	6.9455	5.82e-06
	mmu-miR-382	0.3525	0.315	7.48125	5.33e-09
	mmu-miR-146b	1.7245	0.6525	10.3093	2.65e-07
	mmu-miR-125a-5p	4.47725	1.14725	10.9983	1.26e-08
	mmu-let-7b	0.2295	0.24825	13.029	3.95e-10
	mmu-let-7g	2.215	1.01625	14.7432	0.000143
	mmu-miR-128	2.97175	1.47175	15.3495	1.93e-05
	mmu-miR-320	0.372	0.3065	17.9108	5.74e-07
	mmu-miR-124	1.47725	0.55375	21.6477	3.9e-11
	mmu-miR-7a	2.7585	1.685	21.9997	0.000341
	mmu-miR-122	0.7935	0.22925	23.9303	4.88e-07
	mmu-miR-185	0.45975	0.5685	25.9812	2.19e-11
