# Supplementary material for: microRNA Profiling of Amniotic Fluid: Evidence of Synergy of microRNAs in Fetal Development
Source: PLoS One. 2016 May 11;11(5):e0153950. doi: 10.1371/journal.pone.0153950 (PMC4864075; doi:10.1371/journal.pone.0153950)
Supplement: S4 Table — (XLSX) [file pone.0153950.s004.xlsx]

## Sheet: S4
Overlap microRNAs in axon guidance, focal adhesion and MAPK singaling pathways
Uup group microRNAs are in black; Udown group microRNAs are in red.
Axon guidance and focal adhesion pathways		Axon guidance and MAPK signaling pathway	All three pathways
mmu-miR-384-5p		mmu-miR-384-5p	mmu-miR-384-5p
mmu-miR-30a		mmu-miR-30a	mmu-miR-30a
mmu-miR-181a		mmu-miR-181a	mmu-miR-181a
mmu-miR-138		mmu-miR-138	mmu-miR-138
mmu-miR-128		mmu-miR-128	mmu-miR-128
mmu-miR-16		mmu-miR-16	mmu-miR-16
mmu-miR-15b		mmu-miR-15b	mmu-miR-15b
mmu-miR-195		mmu-miR-195	mmu-miR-195
mmu-miR-26a		mmu-miR-26a	mmu-miR-26a
mmu-miR-381		mmu-miR-381	mmu-miR-381
mmu-miR-124		mmu-miR-124	mmu-miR-124
mmu-miR-433		mmu-miR-433	mmu-miR-433
mmu-miR-203		mmu-miR-203	mmu-miR-203
mmu-let-7d		mmu-let-7d	mmu-let-7d
mmu-let-7b		mmu-let-7b	mmu-let-7b
mmu-let-7e		mmu-let-7e	mmu-let-7e
mmu-miR-125a-5p		mmu-miR-125a-5p	mmu-miR-125a-5p
mmu-let-7g		mmu-let-7g	mmu-let-7g
mmu-let-7f		mmu-let-7f	mmu-let-7f
mmu-let-7a		mmu-let-7a	mmu-let-7a
mmu-miR-34a		mmu-miR-34a	mmu-miR-34a
mmu-miR-106b		mmu-miR-106b	mmu-miR-106b
mmu-miR-20a		mmu-miR-20a	mmu-miR-20a
mmu-miR-17		mmu-miR-17	mmu-miR-17
mmu-miR-93		mmu-miR-93	mmu-miR-93
mmu-miR-23a		mmu-miR-23a	mmu-miR-23a
mmu-miR-24		mmu-miR-24	mmu-miR-24
mmu-miR-320		mmu-miR-320	mmu-miR-320
mmu-miR-379		mmu-miR-101a	mmu-miR-101a
mmu-miR-101a		mmu-miR-101b	mmu-miR-101b
mmu-miR-101b		mmu-miR-148a	mmu-miR-148a
mmu-miR-148a		mmu-miR-148b	mmu-miR-148b
mmu-miR-148b		mmu-miR-202-3p	mmu-miR-202-3p
mmu-miR-202-3p		mmu-miR-338-3p	mmu-miR-25
mmu-miR-25		mmu-miR-25	mmu-miR-96
mmu-miR-96		mmu-miR-96	mmu-miR-543
mmu-miR-543		mmu-miR-543	mmu-miR-378
mmu-miR-185		mmu-miR-193b	mmu-miR-708
mmu-miR-378		mmu-miR-221	mmu-miR-125a-3p
mmu-miR-708		mmu-miR-137	mmu-miR-488
mmu-miR-125a-3p		mmu-miR-378	mmu-miR-200a
mmu-miR-488		mmu-miR-708	mmu-miR-542-3p
mmu-miR-200a		mmu-miR-125a-3p	mmu-miR-21
mmu-miR-542-3p		mmu-miR-488	mmu-miR-9
mmu-miR-21		mmu-miR-200a	mmu-miR-182
mmu-miR-9		mmu-miR-542-3p	mmu-miR-200c
mmu-miR-182		mmu-miR-22
mmu-miR-200c		mmu-miR-21
		mmu-miR-9
		mmu-miR-182
		mmu-miR-200c
